# Supplementary material for: In Vitro Effect of Enzymes and Human Milk Oligosaccharides on FODMAP Digestion and Fecal Microbiota Composition
Source: Nutrients. 2023 Mar 28;15(7):1637. doi: 10.3390/nu15071637 (PMC10097142; doi:10.3390/nu15071637)
Supplement: Supplementary file 1 [file nutrients-15-01637-s001.zip]

Archive with 1 entries (1 files):
- nutrients-2148953-SI.pdf
